# Supplementary material for: Aging-Related Metabolic Dysfunction in the Salivary Gland: A Review of the Literature
Source: Int J Mol Sci. 2021 May 29;22(11):5835. doi: 10.3390/ijms22115835 (PMC8198609; doi:10.3390/ijms22115835)
Supplement: Supplementary file 1 [file ijms-22-05835-s001.zip]

Archive with 1 entries (1 files):
- ijms-1245031-supplementary.pdf
